# Supplementary material for: A century of “Camel Research”: a bibliometric analysis
Source: Front Vet Sci. 2023 Jun 1;10:1157667. doi: 10.3389/fvets.2023.1157667 (PMC10267326; doi:10.3389/fvets.2023.1157667)
Supplement: Supplementary file 3 [file Table_3.XLSX]

## Sheet: Sheet1
Web of Science Categories	Record Count	% of 7,617
Veterinary Sciences	3023	39.688
Agriculture Dairy Animal Science	1097	14.402
Food Science Technology	665	8.73
Zoology	408	5.356
Biochemistry Molecular Biology	380	4.989
Reproductive Biology	283	3.715
Parasitology	237	3.111
Anatomy Morphology	225	2.954
Multidisciplinary Sciences	220	2.888
Microbiology	197	2.586
Biology	176	2.311
Infectious Diseases	162	2.127
Biotechnology Applied Microbiology	130	1.707
Immunology	121	1.589
Ecology	120	1.575
Physiology	119	1.562
Public Environmental Occupational Health	118	1.549
Agronomy	112	1.47
Pharmacology Pharmacy	111	1.457
Nutrition Dietetics	107	1.405
Cell Biology	106	1.392
Environmental Sciences	100	1.313
Chemistry Applied	95	1.247
Tropical Medicine	91	1.195
Endocrinology Metabolism	76	0.998
Medicine General Internal	73	0.958
Agriculture Multidisciplinary	72	0.945
History	72	0.945
Anthropology	71	0.932
Chemistry Multidisciplinary	67	0.88
Engineering Electrical Electronic	67	0.88
Genetics Heredity	66	0.866
Entomology	58	0.761
Humanities Multidisciplinary	57	0.748
Virology	56	0.735
Biophysics	53	0.696
Literary Reviews	53	0.696
Archaeology	48	0.63
Toxicology	46	0.604
Medicine Research Experimental	44	0.578
Geography	43	0.565
Area Studies	42	0.551
Biochemical Research Methods	42	0.551
Developmental Biology	39	0.512
Asian Studies	38	0.499
Physics Applied	38	0.499
Environmental Studies	36	0.473
Chemistry Analytical	34	0.446
Geosciences Multidisciplinary	33	0.433
Plant Sciences	33	0.433
Biodiversity Conservation	32	0.42
Pathology	31	0.407
Information Science Library Science	30	0.394
Neurosciences	30	0.394
Physics Condensed Matter	28	0.368
Chemistry Medicinal	27	0.354
Materials Science Multidisciplinary	27	0.354
Business	25	0.328
Literature	25	0.328
Polymer Science	24	0.315
Paleontology	23	0.302
Religion	22	0.289
Economics	20	0.263
Engineering Mechanical	20	0.263
Law	20	0.263
Oncology	20	0.263
Surgery	20	0.263
Engineering Chemical	19	0.249
Business Finance	18	0.236
Computer Science Theory Methods	18	0.236
Evolutionary Biology	18	0.236
Hematology	18	0.236
Substance Abuse	18	0.236
Critical Care Medicine	17	0.223
Chemistry Organic	16	0.21
Chemistry Physical	16	0.21
Computer Science Information Systems	16	0.21
Education Educational Research	16	0.21
Physics Multidisciplinary	16	0.21
Integrative Complementary Medicine	15	0.197
Sociology	15	0.197
Allergy	14	0.184
Art	14	0.184
Energy Fuels	14	0.184
Pediatrics	14	0.184
Political Science	14	0.184
Social Sciences Interdisciplinary	14	0.184
Clinical Neurology	13	0.171
Poetry	13	0.171
Behavioral Sciences	12	0.158
Geochemistry Geophysics	12	0.158
Management	12	0.158
Ophthalmology	12	0.158
Orthopedics	12	0.158
Computer Science Hardware Architecture	11	0.144
Gastroenterology Hepatology	11	0.144
History Philosophy Of Science	11	0.144
Language Linguistics	11	0.144
Medical Laboratory Technology	11	0.144
Microscopy	11	0.144
Respiratory System	11	0.144
Sport Sciences	11	0.144
Telecommunications	11	0.144
Cardiac Cardiovascular Systems	10	0.131
Computer Science Software Engineering	10	0.131
Electrochemistry	10	0.131
Geography Physical	10	0.131
Mycology	10	0.131
Emergency Medicine	9	0.118
Film Radio Television	9	0.118
Materials Science Textiles	9	0.118
Regional Urban Planning	9	0.118
Computer Science Artificial Intelligence	8	0.105
Computer Science Interdisciplinary Applications	8	0.105
Dermatology	8	0.105
Development Studies	8	0.105
International Relations	8	0.105
Literary Theory Criticism	8	0.105
Music	8	0.105
Communication	7	0.092
Engineering Multidisciplinary	7	0.092
Green Sustainable Science Technology	7	0.092
Nanoscience Nanotechnology	7	0.092
Women S Studies	7	0.092
Crystallography	6	0.079
Engineering Environmental	6	0.079
Geology	6	0.079
Imaging Science Photographic Technology	6	0.079
Literature Romance	6	0.079
Materials Science Biomaterials	6	0.079
Medieval Renaissance Studies	6	0.079
Meteorology Atmospheric Sciences	6	0.079
Peripheral Vascular Disease	6	0.079
Water Resources	6	0.079
Agricultural Engineering	5	0.066
Astronomy Astrophysics	5	0.066
Chemistry Inorganic Nuclear	5	0.066
Education Scientific Disciplines	5	0.066
Ethnic Studies	5	0.066
Folklore	5	0.066
Hospitality Leisure Sport Tourism	5	0.066
Literature African Australian Canadian	5	0.066
Materials Science Paper Wood	5	0.066
Nuclear Science Technology	5	0.066
Nursing	5	0.066
Psychiatry	5	0.066
Remote Sensing	5	0.066
Thermodynamics	5	0.066
Agricultural Economics Policy	4	0.053
Automation Control Systems	4	0.053
Classics	4	0.053
Dentistry Oral Surgery Medicine	4	0.053
Engineering Biomedical	4	0.053
Forestry	4	0.053
Instruments Instrumentation	4	0.053
Linguistics	4	0.053
Materials Science Coatings Films	4	0.053
Mathematics	4	0.053
Obstetrics Gynecology	4	0.053
Physics Mathematical	4	0.053
Psychology	4	0.053
Psychology Clinical	4	0.053
Psychology Developmental	4	0.053
Psychology Multidisciplinary	4	0.053
Social Issues	4	0.053
Theater	4	0.053
Urology Nephrology	4	0.053
Andrology	3	0.039
Cultural Studies	3	0.039
Engineering Civil	3	0.039
Engineering Geological	3	0.039
Geriatrics Gerontology	3	0.039
Health Care Sciences Services	3	0.039
Health Policy Services	3	0.039
Literature German Dutch Scandinavian	3	0.039
Materials Science Ceramics	3	0.039
Mathematics Applied	3	0.039
Operations Research Management Science	3	0.039
Psychology Experimental	3	0.039
Spectroscopy	3	0.039
Construction Building Technology	2	0.026
Dance	2	0.026
Engineering Aerospace	2	0.026
Engineering Industrial	2	0.026
Engineering Manufacturing	2	0.026
Family Studies	2	0.026
Industrial Relations Labor	2	0.026
Literature British Isles	2	0.026
Literature Slavic	2	0.026
Materials Science Composites	2	0.026
Mathematical Computational Biology	2	0.026
Mechanics	2	0.026
Medicine Legal	2	0.026
Oceanography	2	0.026
Ornithology	2	0.026
Philosophy	2	0.026
Physics Atomic Molecular Chemical	2	0.026
Physics Nuclear	2	0.026
Primary Health Care	2	0.026
Psychology Biological	2	0.026
Psychology Psychoanalysis	2	0.026
Public Administration	2	0.026
Radiology Nuclear Medicine Medical Imaging	2	0.026
Rehabilitation	2	0.026
Rheumatology	2	0.026
Social Sciences Biomedical	2	0.026
Soil Science	2	0.026
Acoustics	1	0.013
Anesthesiology	1	0.013
Cell Tissue Engineering	1	0.013
Computer Science Cybernetics	1	0.013
Criminology Penology	1	0.013
Demography	1	0.013
Engineering Marine	1	0.013
Engineering Ocean	1	0.013
Ergonomics	1	0.013
Ethics	1	0.013
Gerontology	1	0.013
History Of Social Sciences	1	0.013
Horticulture	1	0.013
Literature American	1	0.013
Materials Science Characterization Testing	1	0.013
Mathematics Interdisciplinary Applications	1	0.013
Medical Informatics	1	0.013
Metallurgy Metallurgical Engineering	1	0.013
Mineralogy	1	0.013
Mining Mineral Processing	1	0.013
Optics	1	0.013
Physics Particles Fields	1	0.013
Psychology Applied	1	0.013
Psychology Educational	1	0.013
Robotics	1	0.013
Social Work	1	0.013
Transplantation	1	0.013
Transportation	1	0.013
Transportation Science Technology	1	0.013
Urban Studies	1	0.013
7 record(s) (0.092%) do not contain data in the field being analyzed
