# Supplementary material for: A century of “Camel Research”: a bibliometric analysis
Source: Front Vet Sci. 2023 Jun 1;10:1157667. doi: 10.3389/fvets.2023.1157667 (PMC10267326; doi:10.3389/fvets.2023.1157667)
Supplement: Supplementary file 4 [file Table_4.XLSX]

## Sheet: Sheet1
	Countries/Regions	Record Count	% of 7,617
	SAUDI ARABIA	1117	14.665
	EGYPT	921	12.091
	INDIA	876	11.501
	USA	759	9.965
	UNITED ARAB EMIRATES	500	6.564
	IRAN	494	6.485
	CHINA	474	6.223
	FRANCE	338	4.437
	ENGLAND	288	3.781
	SUDAN	273	3.584
	GERMANY	262	3.44
	KENYA	205	2.691
	AUSTRALIA	190	2.494
	PAKISTAN	172	2.258
	TUNISIA	172	2.258
	MOROCCO	153	2.009
	ITALY	145	1.904
	ETHIOPIA	132	1.733
	ISRAEL	110	1.444
	SPAIN	110	1.444
	JAPAN	107	1.405
	CANADA	105	1.378
	SWEDEN	98	1.287
	ALGERIA	95	1.247
	JORDAN	92	1.208
	BELGIUM	84	1.103
	NIGERIA	83	1.09
	TURKEY	78	1.024
	OMAN	77	1.011
	KAZAKHSTAN	76	0.998
	NETHERLANDS	70	0.919
	SWITZERLAND	65	0.853
	AUSTRIA	54	0.709
	RUSSIA	52	0.683
	DENMARK	47	0.617
	SCOTLAND	43	0.565
	IRAQ	41	0.538
	MALAYSIA	41	0.538
	MONGOLIA	39	0.512
	QATAR	39	0.512
	TAIWAN	38	0.499
	KUWAIT	36	0.473
	SOUTH AFRICA	35	0.459
	FED REP GER	28	0.368
	LIBYA	27	0.354
	HUNGARY	26	0.341
	BRAZIL	24	0.315
	IRELAND	24	0.315
	CZECH REPUBLIC	23	0.302
	SOMALIA	23	0.302
	SOUTH KOREA	22	0.289
	NEW ZEALAND	20	0.263
	POLAND	17	0.223
	NORWAY	16	0.21
	SYRIA	16	0.21
	THAILAND	14	0.184
	UGANDA	13	0.171
	BOTSWANA	12	0.158
	SINGAPORE	12	0.158
	MAURITANIA	11	0.144
	UZBEKISTAN	10	0.131
	ARGENTINA	9	0.118
	BAHRAIN	9	0.118
	FINLAND	8	0.105
	GREECE	8	0.105
	PORTUGAL	8	0.105
	ROMANIA	8	0.105
	GER DEM REP	7	0.092
	LEBANON	7	0.092
	UNITED ARAB REP	7	0.092
	YEMEN	7	0.092
	BANGLADESH	6	0.079
	SERBIA	6	0.079
	TURKMENISTAN	6	0.079
	USSR	6	0.079
	BURKINA FASO	5	0.066
	MALI	5	0.066
	NIGER	5	0.066
	TANZANIA	5	0.066
	VIETNAM	5	0.066
	WALES	5	0.066
	CHAD	4	0.053
	CROATIA	4	0.053
	INDONESIA	4	0.053
	MALAWI	4	0.053
	SENEGAL	4	0.053
	CHILE	3	0.039
	ECUADOR	3	0.039
	ERITREA	3	0.039
	MEXICO	3	0.039
	SLOVENIA	3	0.039
	AZERBAIJAN	2	0.026
	BULGARIA	2	0.026
	CAMBODIA	2	0.026
	CZECHOSLOVAKIA	2	0.026
	DJIBOUTI	2	0.026
	GHANA	2	0.026
	JAMAICA	2	0.026
	LITHUANIA	2	0.026
	NAMIBIA	2	0.026
	NORTH IRELAND	2	0.026
	PERU	2	0.026
	AFGHANISTAN	1	0.013
	BOSNIA HERCEG	1	0.013
	BRUNEI	1	0.013
	BURUNDI	1	0.013
	COLOMBIA	1	0.013
	COSTA RICA	1	0.013
	CUBA	1	0.013
	DEM REP CONGO	1	0.013
	HONDURAS	1	0.013
	HONG KONG	1	0.013
	KOSOVO	1	0.013
	LATVIA	1	0.013
	LIBERIA	1	0.013
	LUXEMBOURG	1	0.013
	MADAGASCAR	1	0.013
	MONACO	1	0.013
	MOZAMBIQUE	1	0.013
	NEPAL	1	0.013
	NORTH KOREA	1	0.013
	PALESTINE	1	0.013
	REP CONGO	1	0.013
	SLOVAKIA	1	0.013
	SRI LANKA	1	0.013
	TRINIDAD TOBAGO	1	0.013
	URUGUAY	1	0.013
	VENEZUELA	1	0.013
	WEST GERMANY	1	0.013
	YEMEN ARAB REP	1	0.013
	YUGOSLAVIA	1	0.013
	ZAMBIA	1	0.013
	726 record(s) (9.531%) do not contain data in the field being analyzed
