# Supplementary material for: A century of “Camel Research”: a bibliometric analysis
Source: Front Vet Sci. 2023 Jun 1;10:1157667. doi: 10.3389/fvets.2023.1157667 (PMC10267326; doi:10.3389/fvets.2023.1157667)
Supplement: Supplementary file 5 [file Table_5.XLSX]

## Sheet: Sheet1
Authors	Record Count	% of 7,617
Faye B	151	1.982
Wernery U	95	1.247
Wang JL	84	1.103
Gahlot TK	72	0.945
Anonymous	70	0.919
Khanna ND	61	0.801
Ali A	60	0.788
Nagpal SK	60	0.788
Sahani MS	60	0.788
Skidmore JA	60	0.788
Yagil R	54	0.709
Patil NV	50	0.656
Tharwat M	50	0.656
Khorchani T	48	0.63
Bengoumi M	42	0.551
Rai AK	42	0.551
Al-sobayil F	41	0.538
Niasari-naslaji A	40	0.525
Hammadi M	39	0.512
Maqsood S	38	0.499
Ramadan RO	37	0.486
Dhingra LD	36	0.473
Nagy P	36	0.473
Wasfi IA	36	0.473
Khalafalla AI	35	0.459
Singh G	34	0.446
Tuteja FC	34	0.446
Attia H	33	0.433
Kinne J	33	0.433
Konuspayeva G	33	0.433
Jain RK	32	0.42
Kataria AK	32	0.42
Ming L	32	0.42
Kumar P	31	0.407
Moosavi-movahedi AA	31	0.407
Muyldermans S	31	0.407
Kumar S	30	0.394
Mal G	30	0.394
Sena DS	30	0.394
Singh R	30	0.394
Ali BH	29	0.381
Chouhan DS	29	0.381
Gutierrez C	29	0.381
Singh Y	29	0.381
Pathak KML	28	0.368
Mudgil P	27	0.354
Kadim IT	26	0.341
Vyas S	26	0.341
Yi L	26	0.341
Ayadi MA	25	0.328
Lacalandra GM	25	0.328
Younan M	25	0.328
Farah Z	24	0.315
Ghoneim IM	24	0.315
Homeida AM	24	0.315
Hussen J	24	0.315
Monaco D	24	0.315
Narnaware SD	24	0.315
Redwan EM	24	0.315
Almathen F	23	0.302
Bai ZT	23	0.302
Waheed MM	23	0.302
Billah M	22	0.289
He J	22	0.289
Juhasz J	22	0.289
Kumar D	22	0.289
Wani NA	22	0.289
Agarwal SP	21	0.276
Ayyash M	21	0.276
Duhaiman AS	21	0.276
Kataria N	21	0.276
Samara EM	21	0.276
Swelum AAA	21	0.276
Zhang Y	21	0.276
Aljumaah RS	20	0.263
Arnautovic I	20	0.263
Choudhary RJ	20	0.263
Hussein MF	20	0.263
Johnson B	20	0.263
Mehta SC	20	0.263
Nagpal AK	20	0.263
Saadeldin IM	20	0.263
Tsai JH	20	0.263
Yang C	20	0.263
Agarwal VK	19	0.249
Chandel BS	19	0.249
Deen A	19	0.249
Kandeel M	19	0.249
Peiris M	19	0.249
Saini N	19	0.249
Singh AP	19	0.249
Tingari MD	19	0.249
Wilson RT	19	0.249
Achaaban MR	18	0.236
Alowaimer AN	18	0.236
Burger PA	18	0.236
El-bahr SM	18	0.236
Elghazali M	18	0.236
Hadi AAA	18	0.236
Ji R	18	0.236
Nazifi S	18	0.236
Qureshi AS	18	0.236
Shawaf T	18	0.236
Wernery R	18	0.236
Yuan GQ	18	0.236
Alhomida AS	17	0.223
Ali MA	17	0.223
Almubarak AI	17	0.223
Corbera JA	17	0.223
Dahiya SS	17	0.223
Kumar R	17	0.223
Liu WC	17	0.223
Mahgoub O	17	0.223
Padalino B	17	0.223
Salami M	17	0.223
Woo PCY	17	0.223
Agab H	16	0.21
Al-eknah MM	16	0.21
Ghorui SK	16	0.21
Haertle T	16	0.21
Hai L	16	0.21
Jose S	16	0.21
Khamas WA	16	0.21
Mahmoud OM	16	0.21
Purohit NR	16	0.21
Rabbani N	16	0.21
Sazmand A	16	0.21
Tiwari GS	16	0.21
Ye WL	16	0.21
Zhao XX	16	0.21
Al-busadah KA	15	0.197
Ali M	15	0.197
Atigui M	15	0.197
Bansal N	15	0.197
Bhatia JS	15	0.197
Chu DKW	15	0.197
Etzion Z	15	0.197
Gupta L	15	0.197
Haagmans BL	15	0.197
Ibrahim MA	15	0.197
Lau SKP	15	0.197
Loiseau G	15	0.197
Mousa HM	15	0.197
Singh S	15	0.197
Wang WH	15	0.197
Abdoun KA	14	0.184
Ahmed AF	14	0.184
Al-bulushi S	14	0.184
Al-haidary AA	14	0.184
Al-sobayil FA	14	0.184
Alhadrami GA	14	0.184
Ayadi M	14	0.184
Badr G	14	0.184
Bornstein S	14	0.184
Faraz A	14	0.184
Hansen EB	14	0.184
Malik A	14	0.184
Manjunatha BM	14	0.184
Muhammad G	14	0.184
Rahimi E	14	0.184
Ranjan R	14	0.184
Roy AK	14	0.184
Shao BP	14	0.184
Uversky VN	14	0.184
Zidan M	14	0.184
Abdalla O	13	0.171
Abdo MS	13	0.171
Al-qarawi AA	13	0.171
Alhaider AA	13	0.171
Alkatheeri NA	13	0.171
Allen WR	13	0.171
Anouassi A	13	0.171
Bhakat C	13	0.171
Bissa UK	13	0.171
Chobert JM	13	0.171
Dixit SK	13	0.171
Drosten C	13	0.171
El Allali K	13	0.171
El-fakharany EM	13	0.171
Gheisari HR	13	0.171
Guo FC	13	0.171
Hemida MG	13	0.171
Ismail ZB	13	0.171
Kamal-eldin A	13	0.171
Li HY	13	0.171
Lodha KR	13	0.171
Mehaia MA	13	0.171
Mohamed SA	13	0.171
Oukessou M	13	0.171
Pabst R	13	0.171
Perera RAPM	13	0.171
Raisinghani PM	13	0.171
Saeed A	13	0.171
Sawal RK	13	0.171
Schroter RC	13	0.171
Al-hawas A	12	0.158
Alhaj OA	12	0.158
Ali AM	12	0.158
Aljafari AA	12	0.158
Alluwaimi AM	12	0.158
Corman VM	12	0.158
Dahlborn K	12	0.158
El-bahrawy KA	12	0.158
Hamed F	12	0.158
Kumar A	12	0.158
Lajnaf R	12	0.158
Malo C	12	0.158
Messadi L	12	0.158
Molla B	12	0.158
Musa BE	12	0.158
Okab AB	12	0.158
Olaho-mukani W	12	0.158
Oryan A	12	0.158
Osman AHK	12	0.158
Saber AS	12	0.158
Saboury AA	12	0.158
Schmidtnielsen K	12	0.158
Seifu E	12	0.158
Sharma N	12	0.158
Sharma S	12	0.158
Sonenshine DE	12	0.158
Tandon SN	12	0.158
Tibary A	12	0.158
Vonengelhardt W	12	0.158
Zhang W	12	0.158
Al Jassim R	11	0.144
Al-hizab FA	11	0.144
Alnaeem A	11	0.144
Alshaikh MA	11	0.144
Banerjee S	11	0.144
Bashir AK	11	0.144
Chauhan HC	11	0.144
Chen J	11	0.144
El-ghareeb WR	11	0.144
Elias E	11	0.144
Gader AGMA	11	0.144
Ghazi SR	11	0.144
Ghosal AK	11	0.144
Gitao CG	11	0.144
Hegazy AA	11	0.144
Hilali M	11	0.144
Hussain R	11	0.144
Ji RMT	11	0.144
Joseph S	11	0.144
Kher HN	11	0.144
Mohamed RH	11	0.144
Morrell JM	11	0.144
Nagarajan G	11	0.144
Nikjou D	11	0.144
Poon LLM	11	0.144
Schwartz HJ	11	0.144
Shehata MM	11	0.144
Taha AAM	11	0.144
Xie ZH	11	0.144
Abu-zidan FM	10	0.131
Adem A	10	0.131
Agrawal RP	10	0.131
Alhadrami G	10	0.131
Ali AMA	10	0.131
Ali YH	10	0.131
Aly AE	10	0.131
Bekele T	10	0.131
Berg R	10	0.131
Boni NS	10	0.131
Buczinski S	10	0.131
Derar D	10	0.131
Derar DR	10	0.131
Dubey JP	10	0.131
Fahmy AS	10	0.131
Garg SL	10	0.131
Hamers R	10	0.131
Haroun EM	10	0.131
Jirimutu	10	0.131
Kamal MA	10	0.131
Khamesipour F	10	0.131
Khan A	10	0.131
Kurtu MY	10	0.131
Lour WS	10	0.131
Mohamed HE	10	0.131
Mohammed OB	10	0.131
Muller MA	10	0.131
Munster VJ	10	0.131
Olahomukani W	10	0.131
Omer OH	10	0.131
Pareek PK	10	0.131
Piro M	10	0.131
Purohit GN	10	0.131
Riad F	10	0.131
Schuster RK	10	0.131
Sharma R	10	0.131
Singh N	10	0.131
Teng JLL	10	0.131
Vyas KK	10	0.131
Wadhwani KN	10	0.131
Wang HJ	10	0.131
Wyns L	10	0.131
Yousefi R	10	0.131
Zhang WD	10	0.131
Zhao ST	10	0.131
Zouari A	10	0.131
Abushelaibi A	9	0.118
Al-naeem A	9	0.118
Alagaili AN	9	0.118
Alkafafy M	9	0.118
Almehdar HA	9	0.118
Almundarij TI	9	0.118
Azhar EI	9	0.118
Azwai SM	9	0.118
Bedrak E	9	0.118
Ben Said M	9	0.118
Ben Yahia H	9	0.118
Benaissa MH	9	0.118
Bishnoi P	9	0.118
Crichton EG	9	0.118
Cushing PE	9	0.118
Derar R	9	0.118
Doosti A	9	0.118
Dougbag ASAM	9	0.118
Dwaraknath PK	9	0.118
Edwards GP	9	0.118
Elamin EA	9	0.118
Fahmy LS	9	0.118
Fatnassi M	9	0.118
Fletcher MT	9	0.118
Gameel AA	9	0.118
Gan CY	9	0.118
Garg R	9	0.118
Gaucheron F	9	0.118
Gholami S	9	0.118
Goswami SK	9	0.118
Gupta AN	9	0.118
Hassan AM	9	0.118
Hosseini SM	9	0.118
Hussein HS	9	0.118
Ismail EA	9	0.118
Kamal H	9	0.118
Khalil GM	9	0.118
Kiradoo BD	9	0.118
Li Y	9	0.118
Luo YW	9	0.118
Magzoub M	9	0.118
Maloiy GMO	9	0.118
Manohar GS	9	0.118
Meyerstein N	9	0.118
Mohamed H	9	0.118
Musaad A	9	0.118
Ouhsine A	9	0.118
Pevet P	9	0.118
Raj VS	9	0.118
Rateb SA	9	0.118
Razavi K	9	0.118
Reusken CBEM	9	0.118
Saqib M	9	0.118
Seboussi R	9	0.118
Selmi R	9	0.118
Sharma KN	9	0.118
Singh K	9	0.118
Sudhakar LS	9	0.118
Tadjalli M	9	0.118
Tanwar RK	9	0.118
Usman M	9	0.118
Vijayan R	9	0.118
Waheed A	9	0.118
Wang ZX	9	0.118
Xu ZH	9	0.118
Yang B	9	0.118
Zhu L	9	0.118
Ahmad N	8	0.105
Ahmad S	8	0.105
Al-afaleq AI	8	0.105
Al-majali AM	8	0.105
Al-mubarak AI	8	0.105
Al-mubarak AIA	8	0.105
Al-nazawi MH	8	0.105
Al-owaimer AN	8	0.105
Al-sultan SI	8	0.105
Aqib AI	8	0.105
Askar M	8	0.105
Ayoub MA	8	0.105
Barlet JP	8	0.105
Bosch BJ	8	0.105
Caceci T	8	0.105
Carter SD	8	0.105
Chatli MK	8	0.105
Chauhan RS	8	0.105
Chen BX	8	0.105
Ciani E	8	0.105
Dafalla EA	8	0.105
Davicco MJ	8	0.105
Deora KS	8	0.105
Dougbag AE	8	0.105
Ebaid H	8	0.105
El-deeb WM	8	0.105
El-hatmi H	8	0.105
Elsheikh HA	8	0.105
Emmanuel B	8	0.105
Eshetu M	8	0.105
Fayez M	8	0.105
Filali RZ	8	0.105
Gao CJ	8	0.105
Gargouri A	8	0.105
Gerami A	8	0.105
Goudah A	8	0.105
Hamed H	8	0.105
Hare J	8	0.105
Hasi SR	8	0.105
Hekmatimoghaddam S	8	0.105
Higgins AJ	8	0.105
Hussein HA	8	0.105
Ijaz M	8	0.105
Ipsen R	8	0.105
Jores J	8	0.105
Joshi CG	8	0.105
Joshi S	8	0.105
Kanan CV	8	0.105
Kandil OM	8	0.105
Kapoor M	8	0.105
Kayali G	8	0.105
Khaksar Z	8	0.105
Klein RM	8	0.105
Koopmans MPG	8	0.105
Lechnerdoll M	8	0.105
Li X	8	0.105
Mahmoud MH	8	0.105
Mehta N	8	0.105
Misk NA	8	0.105
Mohamed MA	8	0.105
Mohamed TM	8	0.105
Moniem KA	8	0.105
Mostafa MB	8	0.105
Nath K	8	0.105
Oladipo JO	8	0.105
Ouma JO	8	0.105
Peshin PK	8	0.105
Raziq A	8	0.105
Sadan M	8	0.105
Salehi TZ	8	0.105
Sharma SK	8	0.105
She QS	8	0.105
Singh J	8	0.105
Swelum AA	8	0.105
Tejedor-junco MT	8	0.105
Tinson AH	8	0.105
Vijh RK	8	0.105
Von Engelhardt W	8	0.105
Vyas UK	8	0.105
Warda M	8	0.105
Webby RJ	8	0.105
Woldehiwet Z	8	0.105
Wong EYM	8	0.105
Yang J	8	0.105
Younas M	8	0.105
Yuen KY	8	0.105
Abbas B	7	0.092
Abdin-bey MR	7	0.092
Abubakr MI	7	0.092
Ahmad M	7	0.092
Ahmadpour A	7	0.092
Ahmed AK	7	0.092
Ahmed MM	7	0.092
Akhtar S	7	0.092
Al Humam NA	7	0.092
Al Katheeri NA	7	0.092
Al-dubaib MA	7	0.092
Al-nabulsi AA	7	0.092
Al-swailem AM	7	0.092
Aleknah MM	7	0.092
Ali S	7	0.092
Ataya FS	7	0.092
Baba WN	7	0.092
Basmaeil SM	7	0.092
Bebe BO	7	0.092
Benlamlih S	7	0.092
Buscher P	7	0.092
Chaudhary JL	7	0.092
Cheng Y	7	0.092
Chhabra MB	7	0.092
Conrath K	7	0.092
Dadawala AI	7	0.092
Dadhich H	7	0.092
De La Farge F	7	0.092
Dudi PR	7	0.092
Edwards G	7	0.092
Ehsani MR	7	0.092
El Abbadi N	7	0.092
El Hatmi H	7	0.092
El Khasmi M	7	0.092
El-tookhy O	7	0.092
Elmahallawy EK	7	0.092
Elsohaby I	7	0.092
Er D	7	0.092
Fadlalla ME	7	0.092
Fathi M	7	0.092
Fevre EM	7	0.092
Gadir AEA	7	0.092
Guerouali A	7	0.092
Guya SO	7	0.092
Hamouda MA	7	0.092
Hashem AM	7	0.092
Hassan HM	7	0.092
Hunaiti AA	7	0.092
Hussain MM	7	0.092
Ismael MA	7	0.092
Jrad Z	7	0.092
Kaidi R	7	0.092
Kaushik RK	7	0.092
Khan I	7	0.092
Khan MA	7	0.092
Khan MS	7	0.092
Khodakaram-tafti A	7	0.092
Korish AA	7	0.092
Leiser R	7	0.092
Li J	7	0.092
Li TC	7	0.092
Marnet PG	7	0.092
Meligy AMA	7	0.092
Meyer B	7	0.092
Mohamed GE	7	0.092
Morales M	7	0.092
Moulavi F	7	0.092
Nabeel MS	7	0.092
Ndung'u JM	7	0.092
Neubauer H	7	0.092
Njiru ZK	7	0.092
Osman DI	7	0.092
Palecha S	7	0.092
Pastrana CI	7	0.092
Puhan Z	7	0.092
Pukazhenthi BS	7	0.092
Purohit S	7	0.092
Qvist KB	7	0.092
Raza H	7	0.092
Roger F	7	0.092
Safwate A	7	0.092
Selim A	7	0.092
Sharifzadeh A	7	0.092
Shokri H	7	0.092
Singh P	7	0.092
Singh V	7	0.092
Soltani M	7	0.092
Suliman GM	7	0.092
Tahmoorespur M	7	0.092
Tan ETT	7	0.092
Tantia MS	7	0.092
Tinson A	7	0.092
Van Creveld C	7	0.092
Van Doremalen N	7	0.092
Van Straten M	7	0.092
Wang J	7	0.092
Wang L	7	0.092
Wangoh J	7	0.092
Wilson AJ	7	0.092
Yamamoto Y	7	0.092
Yaqoob M	7	0.092
Yu KH	7	0.092
Zarrin M	7	0.092
Zhang CH	7	0.092
Zhang HP	7	0.092
Zia-ur-rahman	7	0.092
Zibaee S	7	0.092
Abdel-maksoud FM	6	0.079
Abdel-raheem SM	6	0.079
Abdelrahman MM	6	0.079
Abu-jdayil B	6	0.079
Adeghate E	6	0.079
Afzal M	6	0.079
Akhtar N	6	0.079
Al-jafari AA	6	0.079
Al-marzooqi W	6	0.079
Al-saleh AA	6	0.079
Al-taher A	6	0.079
Alali AK	6	0.079
Alanazi AD	6	0.079
Alhaddad H	6	0.079
Alhaider AK	6	0.079
Alhajeri BH	6	0.079
Alsobayil FA	6	0.079
Aly MA	6	0.079
Anuradha	6	0.079
Arab HH	6	0.079
Atri MS	6	0.079
Ba-awadh H	6	0.079
Babar ME	6	0.079
Badr MR	6	0.079
Bai JY	6	0.079
Barezaiq IM	6	0.079
Baumann MPO	6	0.079
Beneking H	6	0.079
Beniwal BK	6	0.079
Berhe T	6	0.079
Berlyne GM	6	0.079
Boid R	6	0.079
Bothorel B	6	0.079
Boujenane I	6	0.079
Chand K	6	0.079
Chen HL	6	0.079
Chen JC	6	0.079
Cheng CC	6	0.079
Chilliard Y	6	0.079
D'arcy BR	6	0.079
Du XH	6	0.079
El Zubeir IEM	6	0.079
El-deeb W	6	0.079
El-harairy MA	6	0.079
El-kafrawy SA	6	0.079
Elnabi ARG	6	0.079
Emam MA	6	0.079
Emam-djomeh Z	6	0.079
Fahmy MFA	6	0.079
Farag KA	6	0.079
Farooqi SH	6	0.079
Fatani A	6	0.079
Fouad D	6	0.079
Ghanbari A	6	0.079
Girardet JM	6	0.079
Godeke GJ	6	0.079
Habtegebriel H	6	0.079
Hailu Y	6	0.079
Hart Q	6	0.079
Hassan SM	6	0.079
Hati S	6	0.079
He WH	6	0.079
Hidane K	6	0.079
Horin P	6	0.079
Huppertz T	6	0.079
Hussain MH	6	0.079
Hussein EOS	6	0.079
Ibrahim AM	6	0.079
Ibrahim ZH	6	0.079
Iqbal Z	6	0.079
Jacquiet P	6	0.079
Jaiswal TN	6	0.079
Jakhmola RC	6	0.079
Jangid BL	6	0.079
Jones CJP	6	0.079
Joseph M	6	0.079
Kachhawaha S	6	0.079
Kafi M	6	0.079
Kashyap SK	6	0.079
Khadjeh GH	6	0.079
Khalil AH	6	0.079
Khan IA	6	0.079
Khan MZ	6	0.079
Khordadmehr M	6	0.079
Kochar DK	6	0.079
Krishnamurthy D	6	0.079
Kuhad KS	6	0.079
Kuria SG	6	0.079
Lambert M	6	0.079
Liljander A	6	0.079
Liu L	6	0.079
Liu ZP	6	0.079
Mahmoud AH	6	0.079
Matofari JW	6	0.079
Megersa B	6	0.079
Merin U	6	0.079
Merkt H	6	0.079
Mirgani T	6	0.079
Mirzaei M	6	0.079
Moghaddar N	6	0.079
Moghiseh A	6	0.079
Morkoc H	6	0.079
Morton KM	6	0.079
Mustafa AB	6	0.079
Naghani ES	6	0.079
Narmuratova M	6	0.079
Nayel MN	6	0.079
Omer SA	6	0.079
Osman A	6	0.079
Osterhaus ADME	6	0.079
Ouassat M	6	0.079
Parsani HR	6	0.079
Prentis PF	6	0.079
Purohit RK	6	0.079
Raji AR	6	0.079
Raoofi A	6	0.079
Robertshaw D	6	0.079
Rottcher D	6	0.079
Sackey AKB	6	0.079
Saeed HM	6	0.079
Sakhaee E	6	0.079
Salama A	6	0.079
Salekdeh GH	6	0.079
Salim B	6	0.079
Schuberth HJ	6	0.079
Sharma A	6	0.079
Sharma LK	6	0.079
Sharma P	6	0.079
Shehata M	6	0.079
Shuiep ES	6	0.079
Singh A	6	0.079
Singh GP	6	0.079
Singh M	6	0.079
Sivakumar S	6	0.079
So RTY	6	0.079
Su SL	6	0.079
Swami SK	6	0.079
Takeda N	6	0.079
Tauqir NA	6	0.079
Tressol JC	6	0.079
Varga L	6	0.079
Volpato G	6	0.079
Wang FL	6	0.079
Wang Q	6	0.079
Wang R	6	0.079
Wang Z	6	0.079
Wardeh MF	6	0.079
Wawire M	6	0.079
Xie ZM	6	0.079
Yusof MF	6	0.079
Zguigal H	6	0.079
Zhang L	6	0.079
Zhaxi YP	6	0.079
Zhou P	6	0.079
Zou ZZ	6	0.079
Zweygarth E	6	0.079
Abaturov BD	5	0.066
Abd El-baky N	5	0.066
Abdel-salam AM	5	0.066
Abdel-shafy S	5	0.066
Abdelaali H	5	0.066
Abdoon AS	5	0.066
Abdoon ASS	5	0.066
Abu-elzein EME	5	0.066
Abulehia IH	5	0.066
Abunna F	5	0.066
Adam AS	5	0.066
Addor N	5	0.066
Aggad H	5	0.066
Agha BA	5	0.066
Ahmed A	5	0.066
Al-ansari T	5	0.066
Al-marri SA	5	0.066
Al-numair KS	5	0.066
Al-rukibat RK	5	0.066
Al-senaidy AM	5	0.066
Al-shabebi A	5	0.066
Al-thani M	5	0.066
Al-yamani E	5	0.066
Al-zghoul MB	5	0.066
Alfayez M	5	0.066
Alhaider A	5	0.066
Alhajri MM	5	0.066
Alharbi NK	5	0.066
Ali HA	5	0.066
Ali SA	5	0.066
Alvinerie M	5	0.066
Alzahrani AA	5	0.066
Amer HA	5	0.066
Amin AS	5	0.066
Aparnathi KD	5	0.066
Arencibia A	5	0.066
Athar M	5	0.066
Attia KA	5	0.066
Azari O	5	0.066
Babiker SA	5	0.066
Baby B	5	0.066
Barezaig IM	5	0.066
Barri MES	5	0.066
Baubekova A	5	0.066
Bazzi MD	5	0.066
Beg OU	5	0.066
Benzvi Z	5	0.066
Beynen AC	5	0.066
Bhown AS	5	0.066
Boumaiza M	5	0.066
Brookhart JO	5	0.066
Chafik A	5	0.066
Chan KH	5	0.066
Chawla SK	5	0.066
Cheema AM	5	0.066
Chehma A	5	0.066
Chevalier V	5	0.066
Christensen R	5	0.066
Cohen D	5	0.066
Coxam V	5	0.066
Dalgalarrondo M	5	0.066
Daszak P	5	0.066
Dawo F	5	0.066
Degen AA	5	0.066
Dehghani SN	5	0.066
Deshpande V	5	0.066
Dia ML	5	0.066
Diallo A	5	0.066
Dioli M	5	0.066
Dolan R	5	0.066
El Feki A	5	0.066
El Nahas A	5	0.066
El-sayed AM	5	0.066
El-shafaey E	5	0.066
El-shafaey ES	5	0.066
El-shazly SA	5	0.066
Elamin FM	5	0.066
Elbir H	5	0.066
Elmoslemany A	5	0.066
Elmougy SA	5	0.066
Elsafadi M	5	0.066
Essamadi A	5	0.066
Faid M	5	0.066
Farag EABA	5	0.066
Farouk MM	5	0.066
Farouk SM	5	0.066
Fatani JA	5	0.066
Fayez MM	5	0.066
Forsling ML	5	0.066
Fouda TA	5	0.066
Gefu JO	5	0.066
Gherissi DE	5	0.066
Ghoneim I	5	0.066
Ghoshal NG	5	0.066
Gonzalez-martin M	5	0.066
Guan Y	5	0.066
Gupta AK	5	0.066
Gupta ML	5	0.066
Hadef L	5	0.066
Hamad B	5	0.066
Hamidzada WA	5	0.066
Hampton JO	5	0.066
Hanotte O	5	0.066
Hassan N	5	0.066
Hassan T	5	0.066
Hassouna M	5	0.066
Hefny AF	5	0.066
Helal A	5	0.066
Herrid M	5	0.066
Hong SB	5	0.066
Hussain S	5	0.066
Hussain T	5	0.066
Hussein NA	5	0.066
Ibrahim D	5	0.066
Intisar KS	5	0.066
Iqbal J	5	0.066
Jabbar A	5	0.066
Jhirwal SK	5	0.066
Jia S	5	0.066
Joachim A	5	0.066
Jornvall H	5	0.066
Joshi CK	5	0.066
Jyotsana B	5	0.066
Kachwaha K	5	0.066
Kamel AM	5	0.066
Kamysz W	5	0.066
Kandeil A	5	0.066
Kasem S	5	0.066
Kashinath	5	0.066
Kazmin VD	5	0.066
Khalifa MA	5	0.066
Khan JM	5	0.066
Khazali H	5	0.066
Kihal M	5	0.066
Kolb E	5	0.066
Kopp W	5	0.066
Kuranga SA	5	0.066
Lavoie KH	5	0.066
Lechner-doll M	5	0.066
Levieux D	5	0.066
Li CH	5	0.066
Libeau G	5	0.066
Luckins AG	5	0.066
Mackey HR	5	0.066
Mahmood A	5	0.066
Mahmoud MM	5	0.066
Mamo G	5	0.066
Manivannan B	5	0.066
Marzouki MN	5	0.066
Mathur M	5	0.066
Mathur R	5	0.066
Mati A	5	0.066
Mckay G	5	0.066
Mehta BM	5	0.066
Menchetti L	5	0.066
Metwalli A	5	0.066
Metwally DM	5	0.066
Mohammed A	5	0.066
Mohammed AK	5	0.066
Momin RR	5	0.066
Momtaz H	5	0.066
Moslehishad M	5	0.066
Moustafa MS	5	0.066
Musa B	5	0.066
Nadeem A	5	0.066
Nayel NM	5	0.066
Noghabi KA	5	0.066
Nouri M	5	0.066
Nowshari MA	5	0.066
Nyberg F	5	0.066
Obaid RS	5	0.066
Omidfar K	5	0.066
Osaili TM	5	0.066
Osman AM	5	0.066
Otranto D	5	0.066
Parthasarathy P	5	0.066
Patil DB	5	0.066
Prakash V	5	0.066
Pratap N	5	0.066
Qasim I	5	0.066
Qiao XY	5	0.066
Raiymbek G	5	0.066
Regassa A	5	0.066
Rehan S	5	0.066
Reiczigel J	5	0.066
Rekik M	5	0.066
Rivero MA	5	0.066
Saad AM	5	0.066
Saeed H	5	0.066
Saintmartin G	5	0.066
Saitmuratova OK	5	0.066
Sakolsky D	5	0.066
Salama SA	5	0.066
Saleh MA	5	0.066
Sboui A	5	0.066
Schuck P	5	0.066
Sekhavati MH	5	0.066
Semieka MA	5	0.066
Shannon JM	5	0.066
Sharma CK	5	0.066
Sharma GD	5	0.066
Shori AB	5	0.066
Singh TP	5	0.066
Sitawa R	5	0.066
Smits SL	5	0.066
Studier EH	5	0.066
Tageldin MH	5	0.066
Taib NT	5	0.066
Takehana K	5	0.066
Tekdek LB	5	0.066
Tessema TS	5	0.066
Thorne RE	5	0.066
Tian XH	5	0.066
Tolah AM	5	0.066
Touhami K	5	0.066
Tsang AKL	5	0.066
Vancreveld C	5	0.066
Vazquez JM	5	0.066
Vogelmann HW	5	0.066
Vonbahrlindstrom H	5	0.066
Walzer C	5	0.066
Woolnough AP	5	0.066
Wu RTD	5	0.066
Yadamsuren A	5	0.066
Yehia HM	5	0.066
Youngs CR	5	0.066
Zahiri HS	5	0.066
Zaidi ZH	5	0.066
Zeitoun MM	5	0.066
Zhang LX	5	0.066
Zhang WB	5	0.066
Zhou HM	5	0.066
Abarghani A	4	0.053
Abbady AQ	4	0.053
Abbas Z	4	0.053
Abdalla A	4	0.053
Abdalla EB	4	0.053
Abdalla MA	4	0.053
Abdel-fattah M	4	0.053
Abdel-rahman EH	4	0.053
Abdo M	4	0.053
Abdullah HHAM	4	0.053
Abdurahman OAS	4	0.053
Abu Damir H	4	0.053
Abu-samra MT	4	0.053
Abughazaleh A	4	0.053
Adney DR	4	0.053
Adt I	4	0.053
Agwanda B	4	0.053
Ahamad SR	4	0.053
Ahlawat S	4	0.053
Ahmad A	4	0.053
Ahmad I	4	0.053
Ahmed AA	4	0.053
Ahmed H	4	0.053
Ahmed I	4	0.053
Ahmed MA	4	0.053
Akhmetsadykova S	4	0.053
Al Aiyan A	4	0.053
Al Biriki NA	4	0.053
Al Hosani MA	4	0.053
Al Muhairi S	4	0.053
Al Muhairi SS	4	0.053
Al-deeb MA	4	0.053
Al-dughaym AM	4	0.053
Al-haidary A	4	0.053
Al-hosni A	4	0.053
Al-hussain SM	4	0.053
Al-masoud AH	4	0.053
Al-naeem AA	4	0.053
Al-ramadan SY	4	0.053
Al-romaihi HE	4	0.053
Al-shami SA	4	0.053
Al-taher AY	4	0.053
Al-tamimi J	4	0.053
Alajmi RA	4	0.053
Alani FK	4	0.053
Alaqeely R	4	0.053
Albano AM	4	0.053
Alblihed MA	4	0.053
Alexandersen S	4	0.053
Alhajri F	4	0.053
Alharbi SN	4	0.053
Alhendi AB	4	0.053
Alhidary IA	4	0.053
Ali AH	4	0.053
Ali F	4	0.053
Ali MZ	4	0.053
Aljumaah R	4	0.053
Almubrad T	4	0.053
Alsaaidi GA	4	0.053
Alsaif MA	4	0.053
Alu'datt MH	4	0.053
Aly KH	4	0.053
Amann O	4	0.053
Amir N	4	0.053
Amjadi M	4	0.053
Anderson DE	4	0.053
Ararooti T	4	0.053
Ardo Y	4	0.053
Arosio P	4	0.053
Atakpour AB	4	0.053
Atarhouch T	4	0.053
Ataseven VS	4	0.053
Ateeq MK	4	0.053
Atoji Y	4	0.053
Aube L	4	0.053
Avais M	4	0.053
Awad YL	4	0.053
Azizi S	4	0.053
Bachmann MR	4	0.053
Badawy AM	4	0.053
Bahbahani H	4	0.053
Bai YH	4	0.053
Bailey GS	4	0.053
Baimukanov DA	4	0.053
Bakkar MN	4	0.053
Bao D	4	0.053
Bartels H	4	0.053
Bathgate R	4	0.053
Bekhit AED	4	0.053
Belhouari A	4	0.053
Bener A	4	0.053
Beniwal G	4	0.053
Beniwal R	4	0.053
Benkerroum N	4	0.053
Berisha B	4	0.053
Bermejo JVD	4	0.053
Bessalah S	4	0.053
Bharadwaj MB	4	0.053
Bhati A	4	0.053
Billah A	4	0.053
Bin Muzaffar S	4	0.053
Bodha B	4	0.053
Boever WJ	4	0.053
Bono G	4	0.053
Bossard G	4	0.053
Bouchefra A	4	0.053
Bouzebda Z	4	0.053
Brahmi M	4	0.053
Bubb A	4	0.053
Bush M	4	0.053
Cai L	4	0.053
Caja G	4	0.053
Cao Y	4	0.053
Carmona F	4	0.053
Celik SY	4	0.053
Challet E	4	0.053
Chandramohan G	4	0.053
Chang WL	4	0.053
Chatty D	4	0.053
Chaudhry AL	4	0.053
Chen G	4	0.053
Chen GL	4	0.053
Chen Z	4	0.053
Chenais E	4	0.053
Chirania BL	4	0.053
Chiu SY	4	0.053
Chniter M	4	0.053
Choi EJ	4	0.053
Chuluunbat B	4	0.053
Cnockaert M	4	0.053
Cowley DM	4	0.053
Daaloul-jedidi M	4	0.053
Dada BJO	4	0.053
Dafale NA	4	0.053
Dao LM	4	0.053
De Baetselier P	4	0.053
De Gosson MA	4	0.053
De Graaf SP	4	0.053
De Verdier K	4	0.053
De Wit E	4	0.053
Deem SL	4	0.053
Dees WH	4	0.053
Degraeve P	4	0.053
Dehkordi FS	4	0.053
Delafarge F	4	0.053
Desantis S	4	0.053
Desmyter A	4	0.053
Desouky MM	4	0.053
Desquesnes M	4	0.053
Dhahir N	4	0.053
Dhanasekaran DK	4	0.053
Dhibi M	4	0.053
Dhuria RK	4	0.053
Di Nardo A	4	0.053
Diall O	4	0.053
Djegham M	4	0.053
Doreste F	4	0.053
Drummond TJ	4	0.053
Duley JA	4	0.053
Durrani AZ	4	0.053
Edward D	4	0.053
El Harrak M	4	0.053
El-adawy H	4	0.053
El-bab MRF	4	0.053
El-gohary FA	4	0.053
El-khodery S	4	0.053
El-khodery SA	4	0.053
El-maaty AMA	4	0.053
El-magd MA	4	0.053
El-sabagh IM	4	0.053
El-sayed A	4	0.053
El-shesheny R	4	0.053
Elhagri MA	4	0.053
Elhassan AM	4	0.053
Elizabeth SK	4	0.053
Elkhawad AO	4	0.053
Elshoura SM	4	0.053
Eltahir YM	4	0.053
Elwishy AB	4	0.053
Erhardt G	4	0.053
Essamadi AK	4	0.053
Farh M	4	0.053
Fassi-fihri O	4	0.053
Felfoul I	4	0.053
Fernandez A	4	0.053
Field CR	4	0.053
Fitzgerald RJ	4	0.053
Friedlander M	4	0.053
Gabr AA	4	0.053
Gabr SA	4	0.053
Gachuiri CK	4	0.053
Gadir FA	4	0.053
Gahlot AK	4	0.053
Gao Y	4	0.053
Gao YH	4	0.053
Georgy ME	4	0.053
Ghadikolaei KK	4	0.053
Ghannoudi Z	4	0.053
Gharechahi J	4	0.053
Ghobashy H	4	0.053
Gianoncelli A	4	0.053
Gluecks I	4	0.053
Gluecks IV	4	0.053
Gonzalez FJN	4	0.053
Gorban AMS	4	0.053
Graham MR	4	0.053
Gray DA	4	0.053
Grigson C	4	0.053
Guliye AY	4	0.053
Gupta S	4	0.053
Hagag U	4	0.053
Hamed RR	4	0.053
Hamidinejat H	4	0.053
Hammadi I	4	0.053
Hammock BD	4	0.053
Han JL	4	0.053
Harandi MF	4	0.053
Hasan F	4	0.053
Hashad M	4	0.053
Hashim IB	4	0.053
Hasni MS	4	0.053
Hayaloglu AA	4	0.053
Hedayat-evrigh N	4	0.053
Heller R	4	0.053
Henry C	4	0.053
Hocquette JF	4	0.053
Holley R	4	0.053
Hong S	4	0.053
Hook S	4	0.053
Hosseininejad M	4	0.053
Housawi FMT	4	0.053
Hu B	4	0.053
Huang Y	4	0.053
Hulley G	4	0.053
Hwang WS	4	0.053
Ibrahim AH	4	0.053
Idoui T	4	0.053
Idris OF	4	0.053
Imai S	4	0.053
Iqbal A	4	0.053
Islam A	4	0.053
Ismail A	4	0.053
Ismail AA	4	0.053
Ismail HI	4	0.053
Izzeldin OM	4	0.053
Jakhesara SJ	4	0.053
Jans C	4	0.053
Jardin J	4	0.053
Jarrar BM	4	0.053
Jensen JL	4	0.053
Jeong YW	4	0.053
John A	4	0.053
Junaid MA	4	0.053
Kadhim KK	4	0.053
Kadivar M	4	0.053
Kadri Z	4	0.053
Kalla DJU	4	0.053
Kam M	4	0.053
Kamal M	4	0.053
Kamau J	4	0.053
Kamili A	4	0.053
Karen A	4	0.053
Karoui R	4	0.053
Kashaninejad M	4	0.053
Kaske M	4	0.053
Kassab A	4	0.053
Keeton C	4	0.053
Kendall PC	4	0.053
Kernif T	4	0.053
Khalaf SK	4	0.053
Khalifa H	4	0.053
Khaliq A	4	0.053
Khalkhali-evrigh R	4	0.053
Khan MK	4	0.053
Khan MR	4	0.053
Khan NU	4	0.053
Khan RA	4	0.053
Khan SA	4	0.053
Khater HF	4	0.053
Khatoon H	4	0.053
Khazanehdari K	4	0.053
Khodeir M	4	0.053
Khoja SM	4	0.053
Khorasgani MR	4	0.053
Kilari BP	4	0.053
Kimutai J	4	0.053
Kizhakkayil J	4	0.053
Knuteson R	4	0.053
Kobayashi A	4	0.053
Kohli IS	4	0.053
Kolesnikov MP	4	0.053
Korashy HM	4	0.053
Kouider S	4	0.053
Kudi AC	4	0.053
Kudi CA	4	0.053
Kumar M	4	0.053
Lacroix C	4	0.053
Lao S	4	0.053
Larsen S	4	0.053
Larssonraznikiewicz M	4	0.053
Lattwein E	4	0.053
Lechner M	4	0.053
Li B	4	0.053
Li DQ	4	0.053
Li N	4	0.053
Li XY	4	0.053
Lichoti J	4	0.053
Lin KP	4	0.053
Lin KW	4	0.053
Liu X	4	0.053
Liu Y	4	0.053
Liu YY	4	0.053
Lopez C	4	0.053
Loutfi C	4	0.053
Luo JX	4	0.053
Ma JH	4	0.053
Madani TA	4	0.053
Maghrabi IA	4	0.053
Mahmoud SF	4	0.053
Mahzounieh M	4	0.053
Mamlouk A	4	0.053
Manheem K	4	0.053
Mansour MH	4	0.053
Mansour N	4	0.053
Maqbool A	4	0.053
Marchesseau S	4	0.053
Martin P	4	0.053
Masoud HMM	4	0.053
Mavi A	4	0.053
Mboloi MM	4	0.053
Mbye M	4	0.053
Mehmood K	4	0.053
Mehta JS	4	0.053
Meile L	4	0.053
Meldebekova A	4	0.053
Melzer F	4	0.053
Memish ZA	4	0.053
Meng H	4	0.053
Miguel E	4	0.053
Miniero R	4	0.053
Mirdamadi S	4	0.053
Moawad AR	4	0.053
Mobarak AM	4	0.053
Mohamed AS	4	0.053
Mohamed MEM	4	0.053
Mohammadabadi T	4	0.053
Mohammed O	4	0.053
Mohandesan E	4	0.053
Montague W	4	0.053
Montanari C	4	0.053
Montoya JA	4	0.053
Morales I	4	0.053
Mosaferi S	4	0.053
Mostafa MA	4	0.053
Mostafa TH	4	0.053
Moutaouakil F	4	0.053
Mukhtar MM	4	0.053
Muloi D	4	0.053
Muriuki SP	4	0.053
Murphy D	4	0.053
Nabipour A	4	0.053
Narenbatu	4	0.053
Ngeiywa KJ	4	0.053
Nguyen VK	4	0.053
Nili H	4	0.053
Nowotny N	4	0.053
Nyangao JMN	4	0.053
Okba NMA	4	0.053
Olaimat AN	4	0.053
Ommeh S	4	0.053
Omuse JK	4	0.053
Osman SA	4	0.053
Osman TEA	4	0.053
Osuobeni EP	4	0.053
Oulahal N	4	0.053
Panahi F	4	0.053
Pandey RP	4	0.053
Pasha RH	4	0.053
Patel AR	4	0.053
Patel KS	4	0.053
Patel MK	4	0.053
Peng XY	4	0.053
Perkins TD	4	0.053
Perlman S	4	0.053
Piacentini J	4	0.053
Picart-palmade L	4	0.053
Pirali-kheirabadi K	4	0.053
Pourjafar M	4	0.053
Power DM	4	0.053
Prasad S	4	0.053
Purohit HJ	4	0.053
Qi SS	4	0.053
Qureshi S	4	0.053
Rababah T	4	0.053
Rabee AE	4	0.053
Rabesona H	4	0.053
Ramachandran T	4	0.053
Ramadan NK	4	0.053
Rashed R	4	0.053
Rasooli A	4	0.053
Ren ZJ	4	0.053
Rezakhani A	4	0.053
Rickard JP	4	0.053
Robertson I	4	0.053
Rosenstrauch A	4	0.053
Rowe MF	4	0.053
Rugangazi BM	4	0.053
Rutagwenda T	4	0.053
Ryskaliyeva A	4	0.053
Saalfeld WK	4	0.053
Sabahat S	4	0.053
Saeb M	4	0.053
Saeed IK	4	0.053
Saerens D	4	0.053
Safer AM	4	0.053
Sakure A	4	0.053
Salhi I	4	0.053
Sandhu PS	4	0.053
Saparov G	4	0.053
Sareen M	4	0.053
Sayed LH	4	0.053
Sayed R	4	0.053
Sayed-ahmed A	4	0.053
Schams D	4	0.053
Schillinger D	4	0.053
Schmidtnielsen B	4	0.053
Scott D	4	0.053
Seddik MM	4	0.053
Segales J	4	0.053
Seligsohn D	4	0.053
Sghiri A	4	0.053
Shaheen HM	4	0.053
Shahein MR	4	0.053
Shakeel F	4	0.053
Shakerian A	4	0.053
Shalaby M	4	0.053
Sharifiyazdi H	4	0.053
Sharma H	4	0.053
Shaw PN	4	0.053
Sheikh A	4	0.053
Shekarforoush SS	4	0.053
Shekhawat VS	4	0.053
Shi ZL	4	0.053
Shoghy KM	4	0.053
Shuaib YA	4	0.053
Si RDL	4	0.053
Sieme H	4	0.053
Sikkema RS	4	0.053
Singh B	4	0.053
Singh UB	4	0.053
Siren D	4	0.053
Skjerve E	4	0.053
Sodmoria UA	4	0.053
Solanki D	4	0.053
Soliman MK	4	0.053
Soliman MM	4	0.053
Son YB	4	0.053
Spencer PBS	4	0.053
Spolaore P	4	0.053
Srinivasan A	4	0.053
Sulaimanova GI	4	0.053
Suliman G	4	0.053
Suman	4	0.053
Suzuki Y	4	0.053
Tabatabaei S	4	0.053
Taha KM	4	0.053
Tajik P	4	0.053
Tanwar M	4	0.053
Tariq M	4	0.053
Tariq S	4	0.053
Thevenon S	4	0.053
Tligui NS	4	0.053
Tong SX	4	0.053
Traore A	4	0.053
Ul-haq A	4	0.053
Urge M	4	0.053
Vaarzon-morel P	4	0.053
Valinezhad A	4	0.053
Van Den Brand JMA	4	0.053
Vandamme P	4	0.053
Venkatesh SG	4	0.053
Villinger J	4	0.053
Vincke C	4	0.053
Wahome RG	4	0.053
Wang GX	4	0.053
Wang LF	4	0.053
Wang T	4	0.053
Wang YL	4	0.053
Wanyoike MM	4	0.053
Widdowson MA	4	0.053
Windberger U	4	0.053
Wooding FBP	4	0.053
Xiao YC	4	0.053
Xue YD	4	0.053
Yahyaoui MH	4	0.053
Yang XJ	4	0.053
Yang Z	4	0.053
Yaqoob SH	4	0.053
Yen CH	4	0.053
Yigezu LM	4	0.053
Yin H	4	0.053
Yousef MK	4	0.053
Yu SY	4	0.053
Yu XY	4	0.053
Yuan L	4	0.053
Yue HT	4	0.053
Zabady MK	4	0.053
Zeidan AEB	4	0.053
Zeleke M	4	0.053
Zhang CD	4	0.053
Zhang D	4	0.053
Zhang H	4	0.053
Zhang HF	4	0.053
Zhang Q	4	0.053
Zhang XY	4	0.053
Zhang YP	4	0.053
Zhao DB	4	0.053
Zhao JC	4	0.053
Zhou ZQ	4	0.053
Zhu KP	4	0.053
Zhu Y	4	0.053
Zohaib A	4	0.053
Zorob O	4	0.053
Abbas G	3	0.039
Abbas RZ	3	0.039
Abbas TA	3	0.039
Abbott LC	3	0.039
Abd El-aty AM	3	0.039
Abd El-hack ME	3	0.039
Abd-elmaksoud A	3	0.039
Abd-elnaeim M	3	0.039
Abdel-hamid M	3	0.039
Abdel-magied EM	3	0.039
Abdel-moein KA	3	0.039
Abdel-rahman HA	3	0.039
Abdel-salam B	3	0.039
Abdel-tawab HS	3	0.039
Abdelaziz M	3	0.039
Abdelaziz SA	3	0.039
Abdelhadi O	3	0.039
Abdelhadi OMA	3	0.039
Abdelmagied EM	3	0.039
Abdelrahim SEA	3	0.039
Abdelwahab GE	3	0.039
Abeiderrahmane N	3	0.039
Abey KA	3	0.039
Abou-soliman NHI	3	0.039
Abu Elzein EME	3	0.039
Abu-basha E	3	0.039
Abu-tarboush HM	3	0.039
Abusamra MT	3	0.039
Accogli G	3	0.039
Adamson AW	3	0.039
Agrawal R	3	0.039
Agrebi A	3	0.039
Ahmadi N	3	0.039
Ahmed FA	3	0.039
Ahmed M	3	0.039
Ahmed OM	3	0.039
Ahmed S	3	0.039
Ahmed SF	3	0.039
Ahmed SM	3	0.039
Ahsan S	3	0.039
Akbar A	3	0.039
Akbarinejad V	3	0.039
Akhmetsadykov N	3	0.039
Akkari H	3	0.039
Al Ali WA	3	0.039
Al Ghumlas AK	3	0.039
Al Neaimi KM	3	0.039
Al-ajlan A	3	0.039
Al-amri IS	3	0.039
Al-ani FK	3	0.039
Al-araby M	3	0.039
Al-ayadhi LY	3	0.039
Al-busadah K	3	0.039
Al-dagal MM	3	0.039
Al-eknah M	3	0.039
Al-haidary AI	3	0.039
Al-harrasi A	3	0.039
Al-hassan AA	3	0.039
Al-khalifah AS	3	0.039
Al-kheraije KA	3	0.039
Al-korashi MM	3	0.039
Al-mahadin S	3	0.039
Al-maqbaly RS	3	0.039
Al-marri T	3	0.039
Al-mutairi SE	3	0.039
Al-nabulsi A	3	0.039
Al-otaibi TT	3	0.039
Al-qaoud KM	3	0.039
Al-qudah KM	3	0.039
Al-rajhi AA	3	0.039
Al-rawashdeh OF	3	0.039
Al-swailem A	3	0.039
Al-tarazi YH	3	0.039
Al-turaiki IM	3	0.039
Alamri MS	3	0.039
Alarjani KM	3	0.039
Alaskar H	3	0.039
Alavi F	3	0.039
Alberti G	3	0.039
Albokhadaim I	3	0.039
Aleper DK	3	0.039
Alfuraiji MM	3	0.039
Alhaidary A	3	0.039
Ali AO	3	0.039
Ali H	3	0.039
Ali SM	3	0.039
Alimi D	3	0.039
Aljami HA	3	0.039
Alkafafy ME	3	0.039
Alkanhal MA	3	0.039
Allam A	3	0.039
Allam NAT	3	0.039
Alli I	3	0.039
Almuhairi SS	3	0.039
Almuhrami AM	3	0.039
Alothman ZA	3	0.039
Alouffi AS	3	0.039
Alowaimer A	3	0.039
Alsafy MAM	3	0.039
Alsamri A	3	0.039
Alshaikh M	3	0.039
Alshaikh MAA	3	0.039
Alshareefi MR	3	0.039
Alshehri MA	3	0.039
Alshukairi AN	3	0.039
Alshuniaber MA	3	0.039
Altaher Y	3	0.039
Althnaian T	3	0.039
Alyamani EJ	3	0.039
Alyousif MS	3	0.039
Alzahrani FA	3	0.039
Alzaid NS	3	0.039
Amar M	3	0.039
Ameni G	3	0.039
Ami Y	3	0.039
Aminetou M	3	0.039
Aminlari M	3	0.039
Angles-alcazar D	3	0.039
Anjum AA	3	0.039
Ansari MM	3	0.039
Antoine-moussiaux N	3	0.039
Aradaib IE	3	0.039
Ariaeenejad S	3	0.039
Arora M	3	0.039
Arthur GH	3	0.039
Aryana K	3	0.039
Asadi-moghaddam B	3	0.039
Asano R	3	0.039
Ashraf A	3	0.039
Ashraf SS	3	0.039
Askari E	3	0.039
Ataya F	3	0.039
Atwaa EH	3	0.039
Auer R	3	0.039
Awad S	3	0.039
Ayelet G	3	0.039
Ayyat MS	3	0.039
Azizi F	3	0.039
Baars RMT	3	0.039
Badger GJ	3	0.039
Badiei K	3	0.039
Bagato O	3	0.039
Bahmani N	3	0.039
Bai R	3	0.039
Baimukanov A	3	0.039
Baiyin	3	0.039
Bakheit MA	3	0.039
Bakhiet AO	3	0.039
Bakhtiarizadeh MR	3	0.039
Baneth G	3	0.039
Bao H	3	0.039
Bao HJ	3	0.039
Bao HR	3	0.039
Baranska-rybak W	3	0.039
Bardenstein S	3	0.039
Bargul JL	3	0.039
Barin A	3	0.039
Barmat A	3	0.039
Bartosiewicz L	3	0.039
Barua R	3	0.039
Basmaeil S	3	0.039
Batista M	3	0.039
Batmunkh M	3	0.039
Batsukh Z	3	0.039
Battaglia N	3	0.039
Battersby SJ	3	0.039
Baumgartner W	3	0.039
Bayasgalan C	3	0.039
Belhadj O	3	0.039
Ben Chehida F	3	0.039
Benard C	3	0.039
Benlasfar Z	3	0.039
Benmechernene Z	3	0.039
Bensaid A	3	0.039
Bernstein S	3	0.039
Berthier D	3	0.039
Bett B	3	0.039
Bhardwaj A	3	0.039
Bhardwaj B	3	0.039
Bhatnagar RN	3	0.039
Biener L	3	0.039
Bilal MQ	3	0.039
Birmaher B	3	0.039
Bitek A	3	0.039
Blanco D	3	0.039
Bogh KL	3	0.039
Bokori J	3	0.039
Bongcam-rudloff E	3	0.039
Botros BAM	3	0.039
Bouaouda H	3	0.039
Bouhaouala-zahar B	3	0.039
Boule M	3	0.039
Bouresli MN	3	0.039
Bowen RA	3	0.039
Box JB	3	0.039
Brandlova K	3	0.039
Briese T	3	0.039
Browne AS	3	0.039
Buchilina A	3	0.039
Buckley M	3	0.039
Cai XP	3	0.039
Cakir-kiefer C	3	0.039
Calistri P	3	0.039
Cao GF	3	0.039
Carruth L	3	0.039
Chaari F	3	0.039
Champour M	3	0.039
Chan MCW	3	0.039
Chandolia RK	3	0.039
Chandranath SI	3	0.039
Chang HY	3	0.039
Charles BG	3	0.039
Chen Q	3	0.039
Chen QS	3	0.039
Chen XW	3	0.039
Chen Y	3	0.039
Chen ZH	3	0.039
Choiset Y	3	0.039
Choudhary OP	3	0.039
Chu YC	3	0.039
Chuang HM	3	0.039
Chughtai MFJ	3	0.039
Claes F	3	0.039
Coloyan ER	3	0.039
Comin A	3	0.039
Compton SN	3	0.039
Corander J	3	0.039
Craig PS	3	0.039
Cui S	3	0.039
Cuny G	3	0.039
Damanhouri ZA	3	0.039
Danthine S	3	0.039
Darji VB	3	0.039
Darwish GM	3	0.039
Darwish WS	3	0.039
Das S	3	0.039
Dave R	3	0.039
David D	3	0.039
Dawgul M	3	0.039
Delavaud C	3	0.039
Desfontis JC	3	0.039
Dey S	3	0.039
Diop C	3	0.039
Dogan F	3	0.039
Doley PJ	3	0.039
Domenech J	3	0.039
Doostmohammadi SK	3	0.039
Dorges B	3	0.039
Drexler JF	3	0.039
Du DH	3	0.039
Du JZ	3	0.039
Dube D	3	0.039
Dubey US	3	0.039
Dudas G	3	0.039
Dunlop JA	3	0.039
Dzhapova RR	3	0.039
Dzhapova VV	3	0.039
Eaves L	3	0.039
Edris AM	3	0.039
Egeru A	3	0.039
Egwu GO	3	0.039
Eigner B	3	0.039
Ejtahed HS	3	0.039
El Farricha O	3	0.039
El Hraiki A	3	0.039
El Masry I	3	0.039
El Miniawy HMF	3	0.039
El Rayah IE	3	0.039
El-badry DA	3	0.039
El-gendy SA	3	0.039
El-khasmi M	3	0.039
El-metwaly HA	3	0.039
El-mougy SA	3	0.039
El-shahat KH	3	0.039
Elagamy EI	3	0.039
Elamrous S	3	0.039
Elbehiry A	3	0.039
Elbers JP	3	0.039
Elbihari S	3	0.039
Elghali A	3	0.039
Elgioushy M	3	0.039
Elkhouly A	3	0.039
Ellouze M	3	0.039
Elmanna MM	3	0.039
Elmoslemany AM	3	0.039
Elnahas A	3	0.039
Elnazier AE	3	0.039
Elshafie EI	3	0.039
Elsify A	3	0.039
Emara S	3	0.039
Embaby A	3	0.039
Eshra EA	3	0.039
Evans JO	3	0.039
Eyduran E	3	0.039
Ezzine A	3	0.039
Fabri ZN	3	0.039
Fallah Z	3	0.039
Fan RYY	3	0.039
Fang Y	3	0.039
Farag E	3	0.039
Farivar F	3	0.039
Farouk MH	3	0.039
Farzaneh N	3	0.039
Fayazi J	3	0.039
Fedorova T	3	0.039
Feltz M	3	0.039
Fguiri I	3	0.039
Fitak RR	3	0.039
Fouad SM	3	0.039
Fuehrer HP	3	0.039
Fukuda K	3	0.039
Galil AKA	3	0.039
Gao Q	3	0.039
Gaouar SBS	3	0.039
Gardner E	3	0.039
Gareh A	3	0.039
Gassem MA	3	0.039
Gebremedhin EZ	3	0.039
Gebru M	3	0.039
Geddes LA	3	0.039
Gee P	3	0.039
Gelaye E	3	0.039
Gerber SI	3	0.039
Ghaffar A	3	0.039
Ghaffari S	3	0.039
Ghaffari SM	3	0.039
Ghahroudi MA	3	0.039
Ghanaei AM	3	0.039
Gharahdaghi AA	3	0.039
Gharaibeh NS	3	0.039
Gharbi M	3	0.039
Gharsallaoui A	3	0.039
Ghasemzadeh-nava H	3	0.039
Ghazy AHM	3	0.039
Ghoneim NH	3	0.039
Ginsburg GS	3	0.039
Gitao GC	3	0.039
Glickman A	3	0.039
Goddeeris BM	3	0.039
Gollop N	3	0.039
Gomaa M	3	0.039
Gomaa MR	3	0.039
Goodarzi M	3	0.039
Goswami P	3	0.039
Gray AR	3	0.039
Grecian PJ	3	0.039
Greenwood MP	3	0.039
Griffioen M	3	0.039
Gritli A	3	0.039
Guest T	3	0.039
Guitian J	3	0.039
Gupta SK	3	0.039
Gur S	3	0.039
Guya ME	3	0.039
Hafez SA	3	0.039
Halima MO	3	0.039
Hamdy M	3	0.039
Han BS	3	0.039
Han J	3	0.039
Hapke HJ	3	0.039
Haq IU	3	0.039
Harboe M	3	0.039
Harif B	3	0.039
Harl J	3	0.039
Haroun BM	3	0.039
Harrison RA	3	0.039
Hashad ME	3	0.039
Hassan I	3	0.039
Hassan K	3	0.039
Hassan S	3	0.039
Hassanian MM	3	0.039
Hatem ME	3	0.039
Hatsukami DK	3	0.039
Hayden RK	3	0.039
He JB	3	0.039
Heap RB	3	0.039
Helmy MS	3	0.039
Hemmatzadeh F	3	0.039
Henini M	3	0.039
Herder S	3	0.039
Hereba AM	3	0.039
Hermas S	3	0.039
Heucke J	3	0.039
Hifny A	3	0.039
Hildebrandt G	3	0.039
Hill G	3	0.039
Ho TM	3	0.039
Holloway P	3	0.039
Holter U	3	0.039
Homsher PJ	3	0.039
Hoogstraal H	3	0.039
Hoppen HO	3	0.039
Hossainihilali J	3	0.039
Hossein MS	3	0.039
Hosseini E	3	0.039
Hoter A	3	0.039
Houpt TR	3	0.039
Hu JJ	3	0.039
Hu S	3	0.039
Huang SJ	3	0.039
Huang YM	3	0.039
Hussain I	3	0.039
Hussain K	3	0.039
Hussain M	3	0.039
Hussein MT	3	0.039
Ibrahim A	3	0.039
Ibrahim ZS	3	0.039
Ihentuge C	3	0.039
Imran M	3	0.039
Inoue N	3	0.039
Iratni R	3	0.039
Irwin R	3	0.039
Ishag HZA	3	0.039
Ishaq HM	3	0.039
Iskhan KZ	3	0.039
Jain S	3	0.039
Jameson J	3	0.039
Jamil H	3	0.039
Jarnum SA	3	0.039
Jaspal SAS	3	0.039
Jensen J	3	0.039
Jeong YI	3	0.039
Jhala VM	3	0.039
Jia B	3	0.039
Jing B	3	0.039
Jing XX	3	0.039
Jobe B	3	0.039
Johnson EH	3	0.039
Jongejan F	3	0.039
Jurjanz S	3	0.039
Juste MC	3	0.039
Kafka M	3	0.039
Kalalou I	3	0.039
Kalita A	3	0.039
Kalita PC	3	0.039
Kamani J	3	0.039
Kamel MY	3	0.039
Kanso H	3	0.039
Kappeler SR	3	0.039
Karam NE	3	0.039
Karanja SM	3	0.039
Karesh WB	3	0.039
Kaskous S	3	0.039
Kassem A	3	0.039
Kaswan BL	3	0.039
Kaur P	3	0.039
Kausar R	3	0.039
Kavousi K	3	0.039
Kazzam E	3	0.039
Khalifalla AJ	3	0.039
Khalil KM	3	0.039
Khalil MH	3	0.039
Khalil WA	3	0.039
Khamas W	3	0.039
Khanzadi S	3	0.039
Khaskheli GB	3	0.039
Khormali M	3	0.039
Khosravi AR	3	0.039
Kiambi S	3	0.039
Kimani JK	3	0.039
Kinnaird M	3	0.039
Kirkan S	3	0.039
Kishk M	3	0.039
Kishore N	3	0.039
Kiupel M	3	0.039
Klann AE	3	0.039
Kliem H	3	0.039
Klingel H	3	0.039
Kock RA	3	0.039
Kohler-rollefson I	3	0.039
Kohlerrollefson I	3	0.039
Kok F	3	0.039
Kolodziejek J	3	0.039
Koohi A	3	0.039
Koohmaraie M	3	0.039
Koopmans M	3	0.039
Koopmans MP	3	0.039
Koorts P	3	0.039
Kouider SA	3	0.039
Koupaei MJ	3	0.039
Kulitja R	3	0.039
Kulshreshtha RC	3	0.039
Kumagai I	3	0.039
Kumar N	3	0.039
Kupferschmidt K	3	0.039
Lacoste A	3	0.039
Lahmar S	3	0.039
Laih LW	3	0.039
Lamers MM	3	0.039
Lammler C	3	0.039
Lamuka PO	3	0.039
Lauwereys M	3	0.039
Lee HH	3	0.039
Lemrhamed A	3	0.039
Lensch J	3	0.039
Lepetitcolin E	3	0.039
Letko M	3	0.039
Li HJ	3	0.039
Li JF	3	0.039
Li LL	3	0.039
Li RR	3	0.039
Li XL	3	0.039
Li YQ	3	0.039
Li YX	3	0.039
Liaqat A	3	0.039
Linjawi MH	3	0.039
Lipkin WI	3	0.039
Liu CM	3	0.039
Liu J	3	0.039
Liu S	3	0.039
Liu SQ	3	0.039
Liu TY	3	0.039
Liu XJ	3	0.039
Liu ZJ	3	0.039
Livne A	3	0.039
Lorenzen PC	3	0.039
Loris R	3	0.039
Loskutoff NM	3	0.039
Lukesova D	3	0.039
Luo BL	3	0.039
Luo XP	3	0.039
Lupiola P	3	0.039
Ma L	3	0.039
Ma PP	3	0.039
Macfarlane WV	3	0.039
Maharem TM	3	0.039
Mahdi AM	3	0.039
Mahmoud AM	3	0.039
[truncated: 13,622 more rows]
